# Supplementary material for: The Effect of Endometriosis on In Vitro Fertilization Outcomes: A Systematic Review and Meta-Analysis
Source: Healthcare (Basel). 2024 Dec 3;12(23):2435. doi: 10.3390/healthcare12232435 (PMC11641477; doi:10.3390/healthcare12232435)
Supplement: Supplementary file 1 [file healthcare-12-02435-s001.zip]

Archive with 1 entries (1 files):
- healthcare-3264236-supplementary.pdf
